# Supplementary material for: Metabolomic Response of Thalassiosira weissflogii to Erythromycin Stress: Detoxification Systems, Steroidal Metabolites, and Energy Metabolism
Source: Plants (Basel). 2024 Jan 25;13(3):354. doi: 10.3390/plants13030354 (PMC10856835; doi:10.3390/plants13030354)
Supplement: Supplementary file 1 [file plants-13-00354-s001.zip]

Archive with 1 entries (1 files):
- plants-2772986-supplementary.pdf
